# Supplementary material for: An Efficient Supervised Training Algorithm for Multilayer Spiking Neural Networks
Source: PLoS One. 2016 Apr 4;11(4):e0150329. doi: 10.1371/journal.pone.0150329 (PMC4820126; doi:10.1371/journal.pone.0150329)
Supplement: S1 Table — (XLSX) [file pone.0150329.s001.xlsx]

## Sheet: Sheet1
Similarity of spike trains calculated by tradional and our methods with different time lengths:
Length of spike trains (ms)	200	400	600	800	1000	1200	1400	1600	1800	2000	2200	2400	2600	2800
C	1	1	1	1	1	1	1	1	1	1	1	1	1	1
Feedforward calculation efficiency with different time lengths:
Length of spike trains (ms)	200	400	600	800	1000	1200	1400	1600	1800	2000	2200	2400	2600	2800
Time of our method (s)	0.097	0.1	0.098	0.112	0.106	0.097	0.104	0.107	0.102	0.092	0.101	0.116	0.109	0.105
Time of traditional method (s)	0.151	0.283	0.373	0.478	0.573	0.683	0.775	0.892	0.977	1.078	1.199	1.287	1.382	1.469
Similarity of spike trains calculated by tradional and our methods with different input firing rates:
Firing rates (Hz)	100	200	300	400	500	600	700	800	900	1000	1100
C	1	1	1	1	1	1	1	1	1	1	1
Feedforward calculation efficiency with different firing rates:
Firing rates (Hz)	100	200	300	400	500	600	700	800	900	1000	1100
Time of our method (s)	0.212	0.47	0.761	1.048	1.41	1.632	1.965	2.309	2.512	2.833	3.115
Time of traditional method (s)	0.673	0.908	1.134	1.359	1.563	1.807	2.044	2.295	2.533	2.823	3.126
