# Supplementary material for: An Efficient Supervised Training Algorithm for Multilayer Spiking Neural Networks
Source: PLoS One. 2016 Apr 4;11(4):e0150329. doi: 10.1371/journal.pone.0150329 (PMC4820126; doi:10.1371/journal.pone.0150329)
Supplement: S3 Table — (XLSX) [file pone.0150329.s003.xlsx]

## Sheet: Sheet1
Training accuracy with different input firing rates
Input firing rates (Hz)	10	20	30	40	50	60	70	80	90	100
Accuracy of NSEBP	1	1	1	1	1	1	1	1	0.99	0.99
Accuracy of Multi-ReSuMe	1	1	1	1	1	1	1	0.99	0.99	0.98
Accuracy of Spikeprop	1	1	1	1	1	1	1	0.99	0.99	0.99
Training epochs with different input firing rates
Input firing rates (Hz)	10	20	30	40	50	60	70	80	90	100
Training epochs of NSEBP	3	3	3	4	4	5	5	7	8	9
Training epochs of Multi-ReSuMe	22	26	34	36	38	45	50	51	55	56
Training epochs of Spikeprop	14	14	15	16	17	17	18	18	18	18
Training time with different input firing rates
Input firing rates (Hz)	10	20	30	40	50	60	70	80	90	100
Training time of NSEBP (s)	0.33	0.46	0.57	0.68	0.83	0.9	1.01	1.28	1.48	1.68
Training time of Multi-ReSuMe (s)	30.1	58.2	120.5	136.4	160.7	230.9	250.5	280.3	310.2	320.1
Training time of Spikeprop (s)	26.2	53.5	87.4	93.6	129.5	152.1	179.7	190.1	200.1	210.5
