# Supplementary material for: An Efficient Supervised Training Algorithm for Multilayer Spiking Neural Networks
Source: PLoS One. 2016 Apr 4;11(4):e0150329. doi: 10.1371/journal.pone.0150329 (PMC4820126; doi:10.1371/journal.pone.0150329)
Supplement: S4 Table — (XLSX) [file pone.0150329.s004.xlsx]

## Sheet: Sheet1
Training time of one epoch for various firing rates
Firing rates (Hz)	10	20	30	40	50	60	70	80	90	100
Training Time of NSEBP (s)	0.312	0.441	0.552	0.634	0.715	0.746	0.767	0.771	0.781	0.794
Training Time of SpikeProp (s)	0.812	1.255	1.744	2.185	2.762	3.278	3.817	4.496	5.023	5.591
Training Time of Multi-ReSuMe (s)	0.471	0.814	1.218	1.598	2.077	2.468	2.936	3.422	3.893	4.314
Training time of one epoch for various time lengths
Time length (ms)	100	200	300	400	500	600	700	800	900	1000
Training Time of NSEBP (s)	0.117	0.123	0.121	0.123	0.124	0.127	0.123	0.128	0.123	0.128
Training Time of SpikeProp (s)	0.144	0.238	0.351	0.477	0.611	0.751	0.857	0.978	1.036	1.297
Training Time of Multi-ReSuMe (s)	0.112	0.125	0.146	0.199	0.241	0.293	0.361	0.416	0.537	0.595
