# Supplementary material for: An Efficient Supervised Training Algorithm for Multilayer Spiking Neural Networks
Source: PLoS One. 2016 Apr 4;11(4):e0150329. doi: 10.1371/journal.pone.0150329 (PMC4820126; doi:10.1371/journal.pone.0150329)
Supplement: S5 Table — (XLSX) [file pone.0150329.s005.xlsx]

## Sheet: Sheet1
The convergent process of our algorithm with different number of hidden neurons
Learning epoch	0	1	2	3	4	5	6	7	8	9	10	11	12	13	14	15
Accuracy with 15 hidden neurons	0	0.25	0.3	0.25	0.5	0.75	0.6	0.75	0.7	0.8	0.9	1	1	1	1	1
Accuracy with 10 hidden neurons	0	0.5	0.6	0.5	0.75	1	1	1	1	1	1	1	1	1	1	1
Accuracy with 5 hidden neurons	0	0.4	0.5	0.7	1	1	1	1	1	1	1	1	1	1	1	1
