# Supplementary material for: An Efficient Supervised Training Algorithm for Multilayer Spiking Neural Networks
Source: PLoS One. 2016 Apr 4;11(4):e0150329. doi: 10.1371/journal.pone.0150329 (PMC4820126; doi:10.1371/journal.pone.0150329)
Supplement: S6 Table — (XLSX) [file pone.0150329.s006.xlsx]

## Sheet: Sheet1
The convergent epochs with different threshold θ
Threshold	0.5	0.7	1	2	3	4	5	6	7	8	9	10	11	12	13
Learning epochs	5.2	5	4	3.7	4	3.5	3.9	4.2	4.3	3.8	4.1	3.7	3.9	4.1	4.2
The convergent epochs with different nubmer of hidden neurons
Number of hidden neurons	5	10	15	20	25	30	35	40	45	50	55	60
Learning epochs	10.4	4	2.3	2.8	2.4	2.1	2.2	2	1.9	1.8	1.7	1.7
The convergent epochs with different parameter r
The value of r	0.1	0.2	0.3	0.4	0.5	0.6	0.7	0.8	0.9
Learning epochs	5.1	4.8	4.7	4.4	4	4.2	4.5	4.9	4.6
The convergent epochs with different parameter т1
The value of т1	3	4	5	6	7	8	9	10	11	12	13
Learning epochs	13.3	5.9	4	4.2	5.1	5.5	6.2	5.4	5.5	6.7	7.4
