# Supplementary material for: An Efficient Supervised Training Algorithm for Multilayer Spiking Neural Networks
Source: PLoS One. 2016 Apr 4;11(4):e0150329. doi: 10.1371/journal.pone.0150329 (PMC4820126; doi:10.1371/journal.pone.0150329)
Supplement: S8 Table — (XLSX) [file pone.0150329.s008.xlsx]

## Sheet: Sheet1
Experiment Data for Iris Dataset
Classifier	Matlab BP	SpikeProp	SWAT	NSEBP
Training accuracy	0.98	0.98	0.96	0.97
Testing accuracy	0.96	0.97	0.96	0.96
Training epochs	9.2·106	1500	500	16
